# Supplementary material for: Electronic Cigarette Exposure Induces Adverse Cellular Alterations in Skeletal Muscle in Male Mice Subjected to a High-Fat Diet
Source: Int J Mol Sci. 2025 Nov 27;26(23):11491. doi: 10.3390/ijms262311491 (PMC12691771; doi:10.3390/ijms262311491)
Supplement: Supplementary file 1 [file ijms-26-11491-s001.zip]

Archive with 1 entries (1 files):
- ijms-3886931-supplementary.pdf
